# Supplementary material for: THINK Back: KNowledge-based Interpretation of High Throughput data
Source: BMC Bioinformatics. 2012 Mar 13;13(Suppl 2):S4. doi: 10.1186/1471-2105-13-S2-S4 (PMC3375631; doi:10.1186/1471-2105-13-S2-S4)
Supplement: Additional file 1 — Java implementation of the THINK-Back client (NcibiLongRunningSample3.java). This Java class shows the execution of a request to the web service to perform the GSEA-DS enrichment method over the breast cancer sample (GEO Accession number GSE3494) described in the Results Section of the paper. [file 1471-2105-13-S2-S4-S1.java]

import org.ncibi.task.TaskStatus;
import org.ncibi.ws.Response;
import org.ncibi.ws.client.NcibiThinkbackService;
import org.ncibi.ws.request.RequestStatus;
import org.ncibi.ws.thinkback.ThinkBackResults;


public class NcibiLongRunningSample3 {

    public static void main(String[] args) {
        submitThinkbackRequest();
    }
    
    private static void submitThinkbackRequest() {
        NcibiThinkbackService thinkback = new NcibiThinkbackService();
        String base = "./";
		
		/**
		 * Parameters for the web service call:
		 * Gene Set Enrichment Method: {GSEA | LRPATH}
		 * THINK-Back Adjustment Method: {DS | AF }
		 * Sample file (GCT file)
		 * Class file  (Corresponding to the GCT file)
		 * Geneset matrix
		 * Chip file
		 */
        Response<String> response = thinkback.submitThinkBackRequest("GSEA", "DS", base + "GSE3494.gct", base + "3494.cls",
                base + "keggdata.txt", base + "HG_U133A.chip");
        
        if (!response.isSuccess()) {
            return;
        }
        
        String uuid = response.getResponseValue();

        Response<RequestStatus<ThinkBackResults>> results = thinkback.thinkbackStatus(uuid);

        while (true) {
            TaskStatus taskStatus = results.getResponseValue().getTask().getStatus();
            if (taskStatus == TaskStatus.ERRORED || taskStatus == TaskStatus.CANCELED) {
                System.out.println("Unable to complete task, status: " + taskStatus);
            } else if (taskStatus != TaskStatus.DONE) {
                System.out.println("Waiting for completion, status: " + taskStatus);
                sleep(10 * 60); // Sleep 10 minutes.
            } else if (taskStatus == TaskStatus.DONE) {
                break;
            }
            results = thinkback.thinkbackStatus(uuid);
        }
    }
    
    private static void sleep(int seconds) {
        try {
            Thread.sleep(seconds * 1000);
        } catch (InterruptedException e) {
            e.printStackTrace();
        }
    }
}
