# Supplementary material for: THINK Back: KNowledge-based Interpretation of High Throughput data
Source: BMC Bioinformatics. 2012 Mar 13;13(Suppl 2):S4. doi: 10.1186/1471-2105-13-S2-S4 (PMC3375631; doi:10.1186/1471-2105-13-S2-S4)
Supplement: Additional file 2 — THINK-Back Project Object Model (POM) file. We have deployed all necessary Java classes in a Maven repository. This project object model (POM) file contains all the required references to build the Java project to invoke the THINK-Back web services. [file 1471-2105-13-S2-S4-S2.xml]

<?xml version="1.0"?>
<project xmlns="http://maven.apache.org/POM/4.0.0" xmlns:xsi="http://www.w3.org/2001/XMLSchema-instance"
	xsi:schemaLocation="http://maven.apache.org/POM/4.0.0 http://maven.apache.org/maven-v4_0_0.xsd">
	<modelVersion>4.0.0</modelVersion>
	<artifactId>ws-ncibi-long-running-example</artifactId>
	<groupId>org.ncibi</groupId>
	<name>ws-ncibi-long-running-example</name>
	<version>1.0</version>
	<organization>
		<name>NCIBI</name>
		<url>http://www.ncibi.org/</url>
	</organization>
	<inceptionYear>2009</inceptionYear>
	<licenses>
		<license>
			<name>Educational Community License, Version 2.0</name>
			<url>http://www.osedu.org/licenses/ECL-2.0</url>
			<distribution>repo</distribution>
		</license>
	</licenses>
	<distributionManagement>
		<repository>
			<id>ncibi-server-id</id>
			<name>NCIBI Deployment Server</name>
			<url>scp://developer2.ncibi.org/var/www/html/maven/</url>
		</repository>
	</distributionManagement>

	<packaging>jar</packaging>

	<repositories>
		<repository>
			<id>developer2.ncibi.org</id>
			<name>NCIBI Maven Repository</name>
			<layout>default</layout>
			<url>http://developer2.ncibi.org/maven</url>
		</repository>

		<repository>
			<id>maven-restlet</id>
			<name>Public online Restlet repository</name>
			<url>http://maven.restlet.org</url>
		</repository>
	</repositories>

	<build>
		<pluginManagement>
			<plugins>
				<plugin>
					<groupId>org.apache.maven.plugins</groupId>
					<artifactId>maven-compiler-plugin</artifactId>
					<configuration>
						<source>1.6</source>
						<target>1.6</target>
					</configuration>
				</plugin>
			</plugins>
		</pluginManagement>
	</build>

	<dependencies>

		<dependency>
			<groupId>junit</groupId>
			<artifactId>junit</artifactId>
			<version>4.8.1</version>
			<scope>test</scope>
		</dependency>

		<dependency>
			<artifactId>ws-ncibi-common</artifactId>
			<groupId>org.ncibi.ws</groupId>
			<version>1.0</version>
		</dependency>

       <dependency>
            <groupId>org.apache.httpcomponents</groupId>
            <artifactId>httpclient</artifactId>
            <version>4.0.1</version>
        </dependency>

		<dependency>
			<groupId>org.ncibi.ws</groupId>
			<artifactId>ws-client</artifactId>
			<version>1.0</version>
		</dependency>
		
	</dependencies>

</project>
